# Supplementary material for: Alpha-Ketoglutarate Promotes Goblet Cell Differentiation and Alters Urea Cycle Metabolites in DSS-Induced Colitis Mice
Source: Nutrients. 2022 Mar 9;14(6):1148. doi: 10.3390/nu14061148 (PMC8951758; doi:10.3390/nu14061148)
Supplement: Supplementary file 1 [file nutrients-14-01148-s001.zip]

Archive with 1 entries (1 files):
- nutrients-1583893-supplementary.pdf
